# Supplementary material for: Dickkopf 1 is expressed in normal fibroblasts during early stages of colorectal tumorigenesis
Source: Cancer Med. 2024 Feb 9;13(2):e6992. doi: 10.1002/cam4.6992 (PMC10854454; doi:10.1002/cam4.6992)
Supplement: Supplementary file 1 — Data S1. [file CAM4-13-e6992-s001.xlsx]

## Sheet: Sheet1
upregulated GeneSymbol NF control vs NF co-culture with cancer organoid (n=217)		upregulated GeneSymbol NF control vs NF co-culture with adenoma organoid (n=431)		upregulated GeneSymbol NF co-culture with adenoma organoid vs NF co-culture with cancer organoid (n=334)
BMP6		BDKRB1		RPS16P5
HMGA2		CD81-AS1		ARPC5
SFRP1		ESX1		SNORD114-9
OSTN-AS1		PHGR1		SNORA15B-2
THRA1/BTR		FOSB		C2orf92
CLEC4GP1		RIMS2		LINC02528
SOCS2-AS1		GIMAP1		FGFR1
MBP		STMN2		LINC00910
CSF2		NR4A1		SNORD11
MIR31HG		PDE2A		ACTG2
TNFSF18		CHAC1		INHBB
MALL		BMP8B		AVIL
FAM189A2		TNFRSF1B		ANKRD36C
CLDN11		NFXL1		LOC105369541
SLC14A1		MIAT		lnc-FST-1
NALCN		MIR4300HG		TPTEP1
MTSS1		NHS		HDAC9
LAMA1		RGCC		lnc-PHACTR4-1
TNC		CTD-3080P12.3		TSSC2
LOC105376382		CXCL6		SNORD114-28
KRTAP1-5		C1orf54		PGC
LINC02454		FGL2		LOC107985522
IL1RL1		LINC01629		SNORD98
SNORA15B-2		NMUR1		LINC00894
NTSR1		FAM131B		SNORD114-26
SOCS2		LAMA1		SNORD67
POSTN		USP53		SNORD114-15
ATP8B4		FAM224A		SLMAP
SOX9		LOC105370873		LINC02021
BTC		ROBO4		SNORA2B
NET1		HMSD		ALDH1A1
KRTAP2-3		KRTAP1-5		SMG7
KRT19P2		LIF		TCP1
EGR1		LOC105371080		LINC02082
SNORA44		ATP8B4		ARHGEF39
LOC100507548		SFRP1		GTF2I
CXCL11		PRRX1		SNORA25
LOC101927975		SEMA3C		EXOC7
MANCR		LOC729451		lnc-WDR1-1
FOS		C11orf91		lnc-TBC1D12-1
SFTA1P		NUAK2		SNORA1B
DKK1		LOC105375322		TAS1R3
BEX5		TNFSF18		JAKMIP3
RGS7BP		LY6K		FAM71F1
MMP16		LOC494141		PRSS38
STMN2		PLPP2		BRD7
KRT19		ADAM8		LOC105372061
KCTD4		LOC105372879		OR4D11
LOC105370361		lnc-DSCR4-2		SNORD114-12
LINC01291		IER2		NANOG
APCDD1L		MYEOV		HERC6
ACKR4		SOX9		TRMT13
MPP4		MMP3		ANKRD36
FABP5		PDLIM3		KLF12
WNT16		LINC02346		LOC100130331
C15orf48		TMEM156		lnc-THEMIS-1
DKK2		CXCL10		SNORD114-5
RP1L1		FLJ42351		PRR34-AS1
LOC441052		CYTH4		MIR221
HMGA1		LINC02345		lnc-GOLPH3-1
LOC105376381		SOCS2		CDRT1
IL18		SOCS2-AS1		MAT2A
TMEM100		TNC		CAPN10-DT
S100A16		ARHGAP25		SLC22A20P
POU2AF1		HBEGF		SNORD114-21
LINC01605		HES1		lnc-AP3M1-1
CCDC81		LINC01605		RUNX1-IT1
HBEGF		PRKAA2		CAPN15
KCNK12		KRT6A		CNMD
ROBO4		LOC105370854		SNAR-B2
EDNRA		CDIPTOSP		lnc-COL24A1-1
PTGFR		LOC101929295		AVPR1A
ABCA3		PTPRH		NPEPPS
KIAA1217		MYO1F		lnc-DYNC1I2-1
ESX1		CREB5		ARHGAP24
KLF2		CAMTA1		HNRNPU
STC1		LOC100129291		OVCH1
CD69		RAB3B		lnc-GTF2A2-2
NGEF		KRT19P2		MRC1
GPR4		lnc-RNF13-2		MYO5B
SERPINE1		CLEC19A		lnc-ZSWIM7-1
IGFBP3		S100A1		lnc-OIT3-2
NOG		TRIM6		PCDH9
BLID		SLC4A9		LOC389602
IL13RA2		RGS9		C2orf27A
E2F7		HPGD		OXTR
MIR100HG		LINC01499		NPIPB3
STRIP2		CCDC172		SNORD64
HLA-DQB1		RRAGD		COQ4
CFAP46		GPR4		OLR1
SNORA74A		RHOH		POU2AF1
ADGRG1		FAM20C		UQCC1
SH2D5		SMCO2		SNORA58
KYNU		ACKR4		RPPH1
SPOCD1		POU2F2		LINC00442
VEGFC		KCNK12		LOC105370361
KCNN2		MALL		SNAR-G1
CPNE9		IL10RA		LINC01410
ENO2		RND2		TLE1
KCNJ15		FNDC11		FBXL19-AS1
CCL26		KLF4		RUFY2
KRT34		LOC105375594		DYSF
ARSI		KRT19		FHOD3
QPCT		HCN2		SFRP1
DYSF		LOC101928932		lnc-DZIP1-3
NR5A2		PPFIA4		SNORD52
LOC105369250		PTGFR		ZNF789
HOPX		LOC100506175		LINC01252
LOC105370660		NCF2		ARHGEF10
FAM224A		LTBP1		TMEM14EP
AHNAK2		IGFBP1		lnc-SLC12A8-1
NEURL3		TRABD2A		DEFB109A
LINC00632		FXYD3		SUSD5
PIK3R5		TMEM35A		PTGES2-AS1
ZFAT-AS1		CXCL11		MCM9
CXCL10		NOTCH3		SCARNA5
LOC100505622		MTSS1		lnc-SLC38A6-1
MS4A7		ESAM		LOC100190986
ACTG2		CHI3L1		AKAP9
CCBE1		LOC105370982		LINC00313
OXTR		PLA2G4A		PPIEL
TPPP3		HMGA2		CLEC4GP1
LINC01038		EYA4		SNORA33
RAB3B		PANTR1		GRK5
LY6K		CEMIP		LOC105378153
CCL2		MT1DP		CWC15
TMEM262		LIN7A		C6orf62
NHS		NET1		FAM25A
LOC105369332		PACSIN3		LOC112268348
RNF182		TRGV7		NTRK3
TUT4		S100P		LOC105371824
MMP10		IL13RA2		IFIT1B
MARCH4		LCN12		lnc-RAD1-1
LOC399715		LINC00632		SNORD56B
ENPP2		FAM135B		LOC105377979
LOC101928894		EDNRA		CLEC12A-AS1
LOC105378810		TMEM262		SNORD114-22
lnc-SUMO1-1		CLDN1		MCTS1
NEK10		LOC101927975		RAB30-AS1
SLC9A7		HS6ST2		CCNDBP1
ITGA6		NEURL3		LOC100506282
LOC107984035		CST1		H2AFB2
DRD2		SLC14A1		RYR3
RGS1		FOXP4-AS1		POGZ
LOC105375538		LOC107986742		NPAP1
SEMA3C		LOC105370061		SZT2
CST2		CADPS		WDR45
TRABD2A		PARM1		SPG7
LIF		FAM84B		ANKRD20A9P
EBF3		PRDM12		SCAPER
HES7		TM4SF4		TFAP4
MS4A14		LOC105374689		HOXD4
JAM2		LOC101928461		NPLOC4
FGF13		FOS		AAK1
HPGD		C2CD3		lnc-ARID4A-1
LOC105377590		HAPLN1		LINC01238
APCDD1L-DT		NTSR1		lnc-KLRG2-1
LINC-PINT		SH2D1A		ATP7A
LOC105373920		ENO2		EPHA1-AS1
LINC01612		KLHL23		TTC9C
MMP1		TMEM100		LOC283731
SNORD67		FMOD		SLC25A16
CFAP97D1		CXCL2		LOC101928451
DIRC3		THRA1/BTR		CARMN
RGCC		SPOCD1		SNORA20
KLK10		DMD		SEC14L2
LOC107986777		IL24		lnc-TIMM9-2
TRGV7		MEAF6		LINC00342
KCNJ2		F2RL1		PMP22
MLPH		NR1H4		EMC1-AS1
AAK1		MMP10		SPTBN5
MYBL1		KYNU		LOC101927630
CST1		PDE6B		ZMYM2
LINC00702		SPRR1A		LOC102724214
MEAF6		PCK2		COQ8A
CCDC68		BIRC3		LINC01290
AREG		LINC01823		lnc-TWSG1-1
SNCA		CCDC114		LINC01504
S100A7		ATF3		RPL23AP32
DPF3		DLL4		LOC114224
BRCC3		LOC101928894		TTC3
BARX2		CD69		NMRAL2P
MYCNUT		WNT16		WHAMMP3
LINC01823		PDCD1LG2		GPR171
LINC02593		LOC100129055		LOC105375624
FAM84B		MIR210HG		lnc-EMILIN2-1
LINC01564		LOC105375784		RSKR
CXCL8		EPHA5-AS1		OR52I2
LOC105372028		RBM24		lnc-MDM4-1
PCDH9		SLC16A6		MEG8
PLPP4		lnc-ARHGAP26-4		ACSM6
BDKRB1		FAM189A2		IDO1
AMZ1		MIR155HG		CES3
C16orf78		CD1D		RNGTT
INHBA-AS1		AREG		NPPA-AS1
AK4		NR5A2		CALHM3
LINC02148		HMGA1		CROCCP3
RTN4RL1		NALCN		SNAR-G2
BMPER		MAFF		RP1L1
KCCAT198		LOC105373920		SNORA74B
PFKFB3		LOC107984035		NSUN3
IL6		LOC101929174		SNAR-A3
HID1		TCIM		HECTD2
F2RL1		LOC100505622		LOC100507548
FCRL1		LINC02182		DPY19L2
FAM20C		OTOG		SNORD114-13
MIR155HG		TSKS		MPC1L
CLDN1		UBE2E2		CCNC
HOXD1		IL6		TAPT1-AS1
ANGPTL4		LOC101928409		MEG3
CLDN16		MYCNUT		SNORD63
LY6G6E		MT1H		SNAR-H
LOC107986447		AAK1		YIF1B
LINC02600		ADORA2A		MCOLN3
KLF4		SLC9A7		MIR4435-2HG
RAB27B		MFSD13A		lnc-DHX40-1
COPG2IT1		IL18		KRT80
		IL1B		LOC105375839
		MS4A7		CCDC194
		S100A14		CBR1
		SERPINE1		TUT4
		EGR1		FLJ45513
		PRR32		lnc-AF131215.3.1-1
		AK4		SNORD116-27
		LINC01204		LINC01268
		CLDN16		lnc-TEKT3-1
		ITGA6		LINC00641
		CA5B		lnc-ATP4B-1
		RGS1		lnc-ENY2-1
		APCDD1L-DT		CLDN11
		CNTNAP5		LOC102723566
		CLDN7		SNORA24
		IL1RN		ASMT
		PDK3		LINC01193
		MT1X		MINAR2
		CCR1		SNORA74A
		PPM1J		PRR22
		LOC105376382		SNAR-F
		LINC00929		OPA1-AS1
		LOC101928143		TSPAN7
		LOC100506474		ZNF367
		LOC105370660		ANKRD36BP2
		FABP5		ERVK13-1
		LOC102723364		lnc-TRPM7-1
		LOC105369586		EPB41L5
		lnc-HPCAL1-1		TRIP12
		CCL26		SNORD91A
		LOC105369332		HCG27
		TFF3		PLCB1-IT1
		ABCA6		FRS2
		C15orf48		lnc-AF131215.4.1-1
		JAM2		KCNMB2-AS1
		ZNF160		lnc-ADARB1-3
		MS4A14		SNAR-D
		FABP1		EPM2AIP1
		LOC105372028		lnc-APOA1-1
		HMCN1		LINC00597
		OSTN-AS1		DKK2
		FAM126A		PURPL
		CX3CL1		SNORD114-20
		SLC24A4		PLEKHH2
		BMP6		SNORD113-2
		LINC00337		DUBR
		FMNL3		lnc-MYO6-1
		BMP8A		C3orf80
		MIR31HG		lnc-PRR11-1
		S100A16		LOC105374584
		LINC02004		lnc-ZNF674-3
		CCL2		lnc-RBL2-2
		MAP7		lnc-CELA3A-2
		APCDD1L		NEAT1
		PLEK2		SNORD60
		SPINT1		SUN1
		LINC02384		RNF139-AS1
		ELFN2		LOC100270804
		LINC01612		LOC100996660
		RAB27B		lnc-MRPS17-1
		LOC105378885		CDHR3
		TPPP3		CPLX3
		PIANP		CASK
		CXCL8		GATAD1
		lnc-TLE3-6		MAGI1-IT1
		CSF2		BLID
		RGS6		PHACTR4
		KLF2		MRTFB
		MLPH		SNORD47
		APBB1IP		lnc-RSL1D1-2
		CLDN11		SNORD114-3
		QPCT		NSD2
		HIPK4		GPAM
		LINC02454		MASP2
		FAM228A		MRTFA-AS1
		CCDC68		lnc-MTMR9-1
		POSTN		SNORD114-6
		EBF3		SNORD114-11
		CST2		DKK1
		KCNN2		GTF2IP23
		ADGRG1		lnc-C21orf58-1
		MT1F		lnc-GPT2-4
		GUCY2GP		LINC02600
		LOC105377590		THSD4
		KIAA1217		LOC105373884
		KLK6		KDM4C
		SLC6A12		RBFADN
		TRPM6		LOC399715
		TESMIN		lnc-SP110-1
		SPARCL1		LOC105369360
		IL17RD		SNORD56
		MDFI		SNORA32
		ARSI		GGACT
		LOC101929529		lnc-ARHGAP18-2
		SLC10A1		MYO15B
		HOXD1		PTPRK
		HOXB9		SNORA46
		VNN1		PSMD5
		VEGFC		CCDC85A
		MIR100HG		AIF1L
		MBP		LOC155060
		LOC441052		NPIPA2
		IL1RL1		BRCC3
		CXCL1		SNORD114-23
		STC1		FSCN2
		RASGEF1A		HAS3
		NR4A2		PSMA1
		CLDN4		SNORD4A
		C16orf78		LINC01004
		RASD1		ASPA
		HOXB8		lnc-TRIB1-3
		HES7		FAM71F2
		UCA1		C5orf66-AS2
		G0S2		SFTA1P
		MMP1		KIAA0754
		lnc-SOX1-4		LINC-PINT
		LRRC36		LOC101928020
		LOC101927847
		HYAL1
		LAMB3
		ABCA3
		NRP2
		FGF12-AS2
		RAPGEF5
		IGFBP3
		RPS6KA2
		ST6GALNAC2
		PRKACG
		ACTR3C
		SPATA22
		MPRIP
		PLAU
		SLC20A1
		IER5L
		NGEF
		lnc-ARHGAP10-1
		LOC102723817
		GLIS3
		MT1M
		SSX3
		LINC01798
		LOC105375170
		LINC01783
		DUSP1
		LINC02562
		PTGDS
		GRIN2A
		NPPC
		SERPIND1
		lnc-NAPG-3
		CDK13
		SAT1
		POLR1A
		DGCR5
		LOC101928673
		GLYCTK
		XKRX
		CACNG6
		CMKLR1
		LINC02162
		CDH13
		LGALS4
		LOC284950
		HID1
		LRRC38
		TREM1
		NEK10
		MT1E
		ZEB2-AS1
		NTM
		C4BPA
		LOC283335
		ARL4C
		NPY2R
		LOC105371818
		KRT34
		LINC01792
		IER3
		BHLHE40
		SPRY2
		CNNM4
		HAS2-AS1
		LOC100996249
		OTUD6A
		DNAJC27-AS1
		ANKRD37
		FBXL14
		TCEAL7
		CCBE1
		SMOX
		TMEM225B
		HLA-DPB1
		AMZ1
		RASA4B
		CERNA1
		COL4A6
		HAGLR
		ABCB4
		PCDHA1
		lnc-ZFP90-2
		ARHGAP44
		LINC01880
		PERM1
		KRT79
		PTGFRN
		IRX2
		WSCD1
		LINC01291
		CD3E
		PTPRF
		LINC01667
		LEPR
		SERPING1
		PRSS8
